# Supplementary material for: Proteomic Analysis of Novel Components of Nemopilema nomurai Jellyfish Venom: Deciphering the Mode of Action
Source: Toxins (Basel). 2019 Mar 8;11(3):153. doi: 10.3390/toxins11030153 (PMC6468547; doi:10.3390/toxins11030153)
Supplement: Supplementary file 1 [file toxins-11-00153-s001.zip]

Archive with 2 entries (1 files):
- toxins-437441 SPM/
- toxins-437441 SPM/supplementary table for nnv proteomics.xlsx
