# Supplementary material for: Proteomic Analysis of Novel Components of Nemopilema nomurai Jellyfish Venom: Deciphering the Mode of Action
Source: Toxins (Basel). 2019 Mar 8;11(3):153. doi: 10.3390/toxins11030153 (PMC6468547; doi:10.3390/toxins11030153)
Supplement: Supplementary file 1 [file toxins-11-00153-s001.zip › toxins-437441 SPM/supplementary table for nnv proteomics.xlsx]

## Sheet: Sheet1
Spot no	Accession number	Protein name	Uniprot ID	Species	Therotical MW/Pi	Organism	Gene	Matched peptide	MOWSE score	Biological process	Molecular function
1083	Q66HF1	NADH-ubiquinone oxidoredctase 75kDa subunit, mitochondrial	NDUS1_RAT	RAT	79413/5.6	Rattus norvegicus	Ndufs1	0.116	2445	ATP metabolic process, Apoptotic mitochondrial changes, ATP synthesis coupled electron transport	Metal binding, NADH dehydrogenase (ubiquinone) activity
1326	Q7M6Y5	Deuterosome protein 1	DEUP_MOUSE	Mouse	69679/6.4	Mus musculus	Ccdc67	0.101	1222	Cell projection organization, de novo centriole assembly	Centriole biogenesis
1381	Q7L5L3	Glycerophosphodiester phosphodiesterase domain-containing protein3	GDPD3_HUMAN	Human	36597/8.1	Homo sapiens	GDPD3	0.135	586	Lipid metabolic process	Metal ion binding, Glycerophosphodiester phosphodiesterase activity
1475	Q4DCH3	Bifunctional helicase and thymine dioxygenase JBP2	JBP2_TRYCC	TRYCC	122631/6.1	Trypanosoma cruzi (strain CL Brener	JBP2	0.13	1.12 x 107	Transcription	Metal ion binding, ATP binding, DNA binding
1759	Q13835	Plakophilin-1	PKP1_HUMAN	Human	82861/9.3	Homa sapiens	PKP1	0.198	175939	Apoptotic process, Programmed cell death, signal transduction	Intermediate filament, binding, structural constituent of epidermis
1545	P77829	60 kDa chaperonin 1	CH601_BRADU	Bradu	57551/5.4	Bradyrhizobium diazoefficiens (stain JCM 10833 /IAM 13628/NBRC 14792/USDA 110)	groL 1	0.17	1056	Protein refolding	ATP binding
1020	O58687	DNA double-strand break repair Rad50 ATPase	RAD50_PYRHO	PYRHO	103675/8.5	Pyrococcus horikoshii strain ATCC 700860 DSM 12428 / JCM 9974 / NBRC 100139 / OT-3)	rad50	0.094	2.23 x 1021	Double-strand break repair	ATPase activity, ATP binding, zinc ion binding
1246	O64948	Lon protease homolog2, peroxisomal	LONP2_ARATH	ARATH	97863/6.8	Arabidopsis thaliana	LON2	0.15	20365	protein processing, protein import into peroxisome matrix	Serine type endopeptidase activity, ATP dependent endopeptidase activity, ATP binding
960	Q68F67	DENN domain-containing protein 1A	DEN1A_XENLA	XENLA	112378/6.3	Xenopus laevis	dennd1a	0.089	2682	Endocytosis,protein, transport, positive regulation GTPase activity	Phosphatidylinositol-3-phosphate binding, Rab guanyl-nucleotide exchange factor activity
1802	Q91783	Kinesin-like protein K1F11-A	K111A_XENLA	XENLA	119886/5.3	Xenopus laevis	Kif11_a	0.16	7.63 x 106	Cell division, microtubule based movement, mitotic nuclear division	ATP binding, microtubule binding
1219	Q91187	V (D) J recombination- activating protein 1	RAG1_ONCMY	ONCMY	121046/8.4	Oncorhynchus mykiss	rag1	0.141	3.43 x 1011	Nucleic acid phosphodiester bond hydrolysis, B cell differentiation, V(D)J recombination	Metal ion binding, Sequence-specific DNA finding
1242	Q9ASQ6	Probable LRR receptor-like serine/threonine-protein kinase At1g29720	Y1972_ARATH	ARATH	112764/7.0	Arabidopsis thaliana	REF1	0.086	14942	protein serine /threonine protein kinase activity	ATP binding
1229	Q15276	Rab GTPase-binding effector protein 1	RABE1_HUMAN	HUMAN	99291/4.9	Homo sapiens	RABEP1	0.217	1.49 x 109	Apoptotic process, endocytosis, membrane fusion	GTPase activator activity, protein homodimerization activity
1661	Q9HNQ6	Probable glucose-6-phosphate	G6P1_HALSA	_HALSA	44203/4.3	Halobacterium salinarium (strain ATCC 700922/JCM 11081/NRC-1) Halobacterium halobium)	pgi	0.211	1483	Glycolytic process,, gluconeogenesis	glucose-6-phosphate isomerase activity
1247	Q3BD17	Desmoglein-1	DSG1_PIG	PIG	113319/4.9	Sus scrofa	DSG1	0.064	1682	Protein stabilization, homophilic cell adhesion via plasma membrane adhesion molecules	Calcium ion binding
1314	Q8XNI5	UvrABC system protein A	UVRA_CLOPE	CLOPE	104728/6.5	Clostridium perfringens strain 13 / Type A)	uvrA	0.098	1009	Engulfment of apoptotic cells
1221	Q9Y5W8	Sorting nexin-13	SNX13_HUMAN	HUMAN	112190/6.2	Homo sapiens	SNX13	0.218	4. 4 x 1013	Intracellular protein transport negative regulation of signal ransduction, negative regulation of GTPase activity	phosphatidylinositol-3 phosphate binding,
1103	B7ZR30	Serine/threonine-protein kinase 10-A	STK10_XENLA	_XENLA	111779/7.9	Xenopus laevis	stk10-a	0.115	102645	G2/M transition of mitotic cell cycle, regulation of lymphocyte migration, signal transduction by protein phosphorylation	ATP binding, protein serine/threonine kinase activity, protein homodimerization activity, polo kinase kinase activity.
1172	O13146	Ephrin type-A receptor 3	EPHA3_DANRE	DANRE	109656/5.8	Danio rerio	epha3	0.187	1.1 x 107	Cell migration, ephrin receptor signaling pathway, regulation of GTPase activity	ATP binding, GPI-linked ephrin, receptor activity,
303	Q9ULJ3	Zinc finger and BTB domain containing protein 21	ZBT21_HUMAN	HUMAN		Homo sapiens	ZBTB21	0.203	1.41 x 108	negative regulation of transcription, regulation of transcription, DNA templated	Metal ion binding, methyl cpG binding
1743	Q06BR1	LIM domain-containing protein 1	LIMD1_XENLA	XENLA	68333/5.9	Xenopus laevis	limd1
916	Q8MUF6	Paramyosin	MYSP_BLOTA	BLOTA	102029/5.6	Blomia tropicalis	n/a	0.365	1.19 x 1015		Motor activity
1488	Q9V498	Calsyntenin-1	CSTN1_DROME	DROME	110494/5.4	Drosophila melanogaster	Cals	0.092	22159	Calcium ion binding,	cell-cell adhesion mediated by cadherin, synaptic transmission, calcium-dependent cell-cell adhesion via plasma membrane
1237	P12646	Glucose-6-phosphate 1-dehydrogenase	G6PD_DROME	DROME	60431/6.0	Drosophila melanogaster	Zw	0.185	9233	Glucose 6-phosphate metabolic process, regulation of neuron apoptotic process, cellular response to oxidative stress	Glucose-6-phosphate dehydrogenase activity, NADP binding, protein homodimerization, glucose binding
1680	Q6NX31	DNA replication licensing factor mcm7	MCM7_XENTR	XENTR	81762/6.0	Xenopus tropicalis	mcm7	0.094	4346	Cell proliferation,damage stimulus,DNA replication,G1/S transition of mitotic cell division	ATP binding, DNA helicase activity, single stranded DNA binding,
752	Q8QHA5	DNA replication ATP dependent helicase/nuclease DNA2	DNA2_XENLA	XENLA	119733/7.1	Xenopus laevis	dna2	0.087	813582	Positive regulation of DNA replication, base excision repair, 5'-3' DNA helicase activity	Metal ion binding, ATP binding, single stranded DNA dependent ATPase activity, nuclease activity
1191	P42338	Phosphatidylinositol 4,5-bisphosphate 3-kinase catalytic subunit beta isoform	PK3CB_HUMAN	HUMAN	122763/6.7	Homo sapiens	PIK3CB	0.102	12340	Activation of MAPK activity, angiogenesis involved wound healing, blood coagulation,platelet aggregation	Phosphatidylinositol, 4,5-bisphosphate 3-kinase activity, ATP kinase,
1369	A5GVR3	Bifunctional pantoate ligase/cytidylate kinase	PANCY_SYNR3	SYNR3	55206/5.3	Synechococcus sp. (strain RCC307)	panC/cmk	0.143	1870	pantothenate biosynthetic process,pyrimidine nucleotide metabolic process	ATP binding, cytidylate kinase activity, pantoate-beta-alanine ligase activity
1539	Q16975/ set4	Calcium-independent protein kinase C	KPC2_APLCA	APLCA	84414/7.9	Aplysia californica	PRKC2	0.131	7624	Intracellular signal transduction	ATP binding, Metal ion binding, protein kinase C activity
892	P97386	DNA ligase 3	DNLI3_MOUSE	MOUSE	113073/9.2	Mus musculus	Lig3	0.133	375866	Base excision repair,double strand break repair,DNA replication	DNA ligase activity, ATP binding, Metal ion binding,
2195	Q6DD27	serine/threonine-protein kinase TAO3	TAOK3_XENLA	XENLA	105367/7.1	Xenopus laevis	taok3	0.115	66034	DNA repair,cellular response to DNA damage stimulus,	ATP binding, Protein serine/threonine kinase activity,
1524	Q9Y5I3	Protocadherin alpha-1	PCDA1_HUMAN	HUMAN	102953/5.0	Homo sapiens	PCDHA1	0.086	7341	Cell adhesion, homophilic cell adhesion via plasma membrane adhesion molecules,	Calcium ion binding
817	Q5DRF0	Protocadherin alpha-2	PCDA2_PANTR	PANTR	101941/5.1	Pan troglodytes	PCDHA2	0.062	627	Cell adhesion, homophilic cell adhesion via plasma membrane adhesion molecules,	Calcium ion binding
1642	P25206	DNA replication licensing factor MCM3	MCM3_MOUSE	MOUSE	91547/5.4	Mus musculus	Mcm3	0.075	635	Cell cycle, DNA replication initiation	DNA helicase activity, ATP binding, DNA binding
1471	B1H0C7	DNA mismatch repair protein MutL	MUTL_UNCTG	UNCTG	67472/8.6	Uncultured termite group 1 bacterium phylotypeRs-D17	mutL	0.163	36251	Mismatch repair	ATP binding, mismatched DNA binding
1888	Q80XJ2	E3 ubiquitin-protein ligase RNF168	RN168_MOUSE	MOUSE	64780/5.5	Mus musculus	Rnf168	0.101	933	Double strand break repair, Positive regualtion of DNA repair, protein ubiquitination	Chromatin binding, ligase activity, Zn ion binding, nucleosme binding
1538	A2QY22	ATP-dependent DNA helicase chl1	CHL1_ASPNC	ASPNC	98374/7.1	Aspergillus niger (strain CBS 513.8/FGSC A1513)	chl1	0.128	5.12 x 106	Cell cycle, nucleobase-containing compound metabolic process	ATP dependent DNA helicase activity, DNA binding
1531	Q6N069	N-alpha-acetyltransferase 16, NatA auxiliary subunit	NAA16_HUMAN	NAA16	101463/8.1	Homo sapiens	NAA16	0.126	371588	Negative regulation of apoptotic process, N terminal protein amino acid acetylation	Ribosome binding
1563	Q18673	Neprilysin-1	NEPL1_CAEEL	CAEEL	86946/5.7	Caenorhabditis elegans	nep-1	0.082	2199		Metal ion binding, metalloendopeptidase activity
807	Q5YNS3	Phosphomethylpyrimidine synthase	THIC_NOCFA	NOCFA	59777/5.3	Nocardia farcinica (strain IFM 10152)	thiC	0.216	66934	Thiamine biosynthetic process	4 iron, 4 cluster cluster binding, lyase activity, Zn ion binding
1184	Q16X92	Regulator of telomere elongation helicase 1 homolog	RTEL1_AEDAE	AEDAE	113781/8.4	Aedes aegypti	AAEL008960	0.151	1.33 x 106	DNA duplex unwinding,DNA repair, DNA replication	DNA binding , metal ion binding
1663	F1MF21	PCNA-interacting partner	PARI_BOVIN	BOVIN	5429/8.5	Bos taurus	PARPBP	0.211	1677
1118	F6QXW0	DNA replication ATP-dependent helicase/nuclease DNA2	DNA2_XENTR	XENTR	18559/8.8	Xenopus tropicalis	dna2	0.402	1.55 x 1021	DNA replication, okazaki fragment processing, DNA double strand break process	Metal ion binding, ATP binding, DNA binding, nuclease activity.
1452	P28025	Kinesin-like protein KIF11-B	KI11B_XENLA	XENLA	120115/5.4	Xenopus laevis	kif11-b	0.263	8.14 x 1014	Cell division, microtubule based movement, mitotic nuclear division	Protein kinase binding, microtubule motor activity, ATP binding
1266	B2UAQ4	Isoleucine--tRNA ligase	SYI_RALPJ	RALPJ	107152/6.0	Ralstonia pickettii (strain 12J)	ileS	0.115	1.17 x 106	Isoleucyl-tRNA aminoacylation	Isoleucyl-tRNA ligase activity, ATP binding, zinc ion binding
926	P41892	Cell division control protein 7	CDC7_SCHPO	SCHPO	119292/7.5	Schizosaccharomyces pombe	cdc7	0.087	34253	Double strand break repair via break induced replication, cell division, premeiotic DNA replication.	ATP binding, protein serine/ threonine kinase activity, metal ion binding, ATP binding
459	Q04957	DNA polymerase I	DPO1_BACCA	BACCA	99476/5.5	Bacillus caldotenax	polA	0.336	1.06 x 1013	DNA repair, DNA dependent DNA replication	DNA binding, 3ʹ-5ʹ exonuclease activity, DNA directed DNA polymerase activity
495	A1D4V5	ATP-dependent DNA helicase mph1	MPH1_NEOFI	NEOFI	124532/8.6	Neosartorya fischeri (strain ATCC 1020 /DSM 3700 / FGSC A1164/ NRRL 181)	mph1	0.308	1.09 x 1015	DNA repair	ATP binding, DNA binding , helicase binding
1668	Q9KMN7	Threonine--tRNA ligase	SYT_VIBCH	VIBCH	73444/5.9	Vibrio cholerae serotype O1 (strain ATCC 39315 / El Tor Inaba N16961	thrS	0.174	1.12 x 106	Translation, biosynthetic process, RNA metabolic process	Nucleic acid binding, ligase activity, catalytic activity
1095	C4JTD3	Pheromone-processing carboxypeptidase KEX1	KEX1_UNCRE	UNCRE	71903/5.7	Uncinocarpus reesii (strain UAMH 1704)	KEX1	0.085	47625	Apoptotic process	Serine type carboxypeptidase activity
920	Q5HNN9	Valine--tRNA ligase	SYV_STAEQ	STAEQ	101750/5.1	Staphylococcus epidermidis (strain ATCC 35984 / RP62A)	valS	0.192	6.29 x 108	Valyl tRNA ligase aminoacylation,	Valine--tRNA ligase activity, ATP binding
997	Q6GB72	UvrABC system protein B	UVRB_STAAS	STAAS	76882/5.2	Staphylococcus aureus (strain MSSA476)	uvrB	0.207	227219	Nucleotide excision repair,SOS response	Excinuclease ABC activity, helicase activity, ATP binding
2082	Q14703	Membrane-bound transcription factor site-1 protease	MBTP1_HUMAN	HUMAN	117750/8.9	Homo sapiens	MBTPS1	0.075	4024	Membrane protein intracellular domain Proteolysis, response to endoplasmic reticulum stress	Serine type endopeptidase activity
1223	P09913	Interferon-induced protein with tetratricopeptide repeats 2	IFIT2_HUMAN	Human	54633/6.3	Homo sapiens	IFIT2	0.195	11954	Positive regulation of apoptotic process, interferon signaling pathway,	RNA binding, poly(A) RNA binding
1617	P17744	Modification methylase HincII	MTHC_HAEIF	HAEIF	58776/8.8	Haemophilus influenzae	hincIIM	0.167	5173	DNA restriction-modification system	Site dependent DNA-methyl transferase (adenine specific) activity, DNA binding
2031	B9K8Q4	Protein translocase subunit SecA	SECA_THENN	THENN	100458/6.8	Thermotoga neapolitana (strain ATCC 49049 / DSM 4359 / NS-E)	secA	0.273	2.03 x 108	Protein import, protein targeting, intracellular protein transmembrane transport	ATP binding, metal ion binding
1868	Q5D7J0	Tripartite motif-containing protein 5	TRIM5_COLGU	COLGU	57212/6.1	Colobus guereza	TRIM5	0.099	9222	Activation of innate immune response, Positive regulation OF MAPK cascade, autophagy.	Ligase activity, Zinc ion binding, signaling pattern recoginition recepter activity
2003	P16521	Elongation factor 3A	EF3A_YEAST	YEAST	115946/5.7	Saccharomyces cerevisiae (strain ATCC 204508 / S288c)	YEF3	0.132	175512	Negative regulation of protein kinase activity, translational elongation, translational termination.	ATPase activity, ATP binding, rRNA binding
859	Q80U87	Ubiquitin carboxyl-terminal hydrolase 8	UBP8_MOUSE	MOUSE	122612/8.7	Mus musculus	Usp8	0.146	2.87 x 106	endosome organization, Ras protein signal transduction, protein deubiquitination	thiol-dependent ubiquitin-specific protease activity
996	P27189	DNA primase TraC	TRAC4_ECOLX	ECOLX	116723/5.6	Escherichia coli	traC	0.123	362759	DNA replication	DNA-directed RNA polymerase activity
1836	Q9VRP9	E3 ubiquitin-protein ligase Bre1	BRE1_DROME	DROME	119061/5.9	Drosophila melanogaster	Bre1	0.246	6.89 x 1012	Histone modification, phagocytosis	Ligase acticity, Zn ion binding
2013	Q9H4L5	Oxysterol-binding protein-related protein 3	OSBL3_HUMAN	HUMAN	101224/6.4	Homo sapiens	OSBPL3	0.274	3.53 x 109	Lipid transport	Cholesterol binding
1019	Q8C0Y0	Serine/threonine-protein phosphatase 4 regulatory subunit 4	PP4R4_MOUSE	MOUSE	99482/7.8	Mus musculus	Ppp4r4	0.191	1.07 x 106	negative regulation of phosphoprotein phosphatase activity,	protein phosphatase regulator activity
1588	Q08DG8	Zinc finger protein 135	ZN135_BOVIN	BOVIN	73945/7.7	Bos taurus	ZNF135	0.205	899095	Regulation of transcription,DNA templeted,cytoskeleton organization	metal ion binding, DNA binding, transcription factor activity
855	V9GXG1	Protein SLFN14	SLN14_MOUSE	MOUSE	101691/8.2	Mus musculus	Slfn14	0.172	131788	cellular response to magnesium ion, mRNA catabolic process,	ATP binding, ribosome binding, endoribonuclease activity
1299	Q5R0Q7	tRNA(Ile)-lysidine synthase	TILS_IDILO	IDILO	51325/6.5	Idiomarina loihiensis (strain ATCC BAA-735/ DSM 15497 / L2-TR)	tilS	0.192	10732	cell differentiation,fatty acid metabolic process	Acyl-CoA hydrolase activity, long-chain fatty-acyl-CoA biosynthetic process
820	A8ERY3	60 kDa chaperonin	CH60_ARCB4	ARCB4	57831/4.9	Arcobacter butzleri (strain RM4018)	groL	0.165	28690	Protein refolding	ATP binding
1067	Q62036	Centrosomal protein of 131 kDa	CP131_MOUSE	MOUSE	120314/8.9	Mus musculus	Cep131	0.211	1.42 x 108	positive regulation of cell proliferation,positive regulation of intracellular protein transport	protein complex binding, protein homodimerization activity
1436	Q80V94	AP-4 complex subunit epsilon-1	AP4E1_MOUSE	MOUSE	124846/5.5	Mus musculus	Ap4e1	0.135	20784	Intracellular protein transport, vesicle mediated transport
1424	Q44349	Conjugal transfer protein TraA	TRAA_AGRFC	AGRFC	123478/9.3	Agrobacterium fabrum (strain C58 / ATCC33970)	traA	0.209	1.67 x 109	Conjugation	ATP binding
1144	P55157	Microsomal triglyceride transfer protein large SUBUNIT	MTP_HUMAN	HUMAN	99352/8.6	Homo sapiens	MTTP	0.163	1.59 x 106	lipid metabolic process,plasma lipoprotein particle assembly	phospholipid transporter activity, protein heterodimerization activity
1455	A1S4X4	Trigger factor	TIG_SHEAM	SHEAM	47671/4.8	Shewanella amazonensis (strain ATCC BAA-1098 / SB2B)	PCDHA11	0.208	10605	translation	rRNA binding, structural constituent of ribosome, nucleotide binding
1178	Q6GQQ9	OTU domain-containing protein 7B	OTU7B_HUMAN	HUMAN	92527/6.3	Homo sapiens	OTUD7B	0.145	19668	negative regulation of interleukin-8 production, protein K11-linked,deubiquitination	cysteine-type peptidase activity, zinc ion binding, thiol-dependent ubiquitin-specific protease activity
513	Q501K5	Serotransferrin	TRFE_XENTR	XENTR	77318/7.7	Xenopus tropicalis	tf	0.092	2459	ion transport iron ion homeostasis	metal ion binding
382	Q1RH78	Pyruvate, phosphate dikinase	PPDK_RICBR	RICBR	97900/6.0	Rickettsia bellii (strain RML369-C)	ppdK	0.185	2.04 x 107	pyruvate metabolic process, phosphorylation	catalytic activity, ATP binding, kinase activity .
1787	Q3IQ21	Glutamate--cysteine ligase	GCS2_NATPD	NATPD	40568/4.7	Natronomonas pharaonis (strain ATCC 35678 / DSM 2160)	gshA	0.122	4622	cellular modified amino acid biosynthetic process	ATP binding, glutamate-cysteine ligase activity
202	B0TC59	50S ribosomal protein L2	RL2_HELMI	HELMI	29984/10.5	Heliobacterium modesticaldum	rplB	0.204	6132	Translation	rRNA binding, structural constituent of ribosome, transferase activity
507	B5DF27	Lysyl oxidase homolog 2	LOXL2_RAT	RAT	87186/6.0	Rattus norvegicus	Loxl2	0.162	54503	collagen fibril organization,transcription, DNA-templated, endothelial cell proliferation	copper ion binding, scavenger receptor activity, transcription corepressor activity
589	Q5JFU8	Imidazole glycerol phosphate synthase subunit HisF	HIS6_THEKO	THEKO	27279/5.1	Thermococcus kodakarensis (strain ATCC BAA-918 /JCM 12380 / KOD1)	hisF	0.183	1439	histidine biosynthetic process	imidazoleglycerol-phosphate synthase activity, lyase activity
1398	B0EKR0	Protein SEY1 homolog 2	SEY12_ENTDS	ENTDS	97185/5.2	Entamoeba dispar (strain ATCC PRA-260/ SAW760)	EDI_026070	0.087	2415		GTPase activity, GTP binding
1060	P41511	DNA topoisomerase 1	TOP1_USTMA	USTMA	115546/8.4	Ustilago maydis (strain 521 / FGSC 9021)	TOP1	0.211	2.03 x 106	chromatin remodeling, DNA replication,chromatin remodeling,	DNA binding, DNA topoisomerase type I activity,
101	Q6TMG5	NF-kappa-B essential modulator	NEMO_RAT	RAT	48067/5.6	Rattus norvegicus	Ikbkg	0.245	90585	positive regulation of I-kappaB kinase/NF-kappaB signaling,positive regulation of transcription from RNA polymerase II promoter, cellular response to DNA damage stimulus	Metal ion binding, protein heterodimerization activity
991	Q03410	Synaptonemal complex protein 1	SYCP1_RAT	RAT	116512/5.6	Rattus norvegicus	Sycp1	0.209	9.17 x 107	Cell division, synaptonemal complex assembly,reciprocal meiotic recombination	DNA binding
677	P74035	Ribosome maturation factor RimM	RIMM_SYNY3	SYNY3	20716/4.9	Synechocystis sp. (strain PCC 6803 / Kazusa)	SYNY3	0.4	3381	ribosomal small subunit biogenesis,rRNA processing	Ribosome binding
1194	Q8R2V3	Zinc finger protein 445	ZN445_MOUSE	MOUSE	114775/9.4	Mus musculus	Znf445	0.165	2.14 x 107	Transcription,DNA templated	DNA binding, Metal ion binding, transcription factor activity, sequence-specific DNA binding
1300	Q6FY25	Spindle pole body component 110	SP110_CANGA	CANGA	102929/5.9	Candida glabrata (strain ATCC 2001 /CBS 138 / JCM 3761 /NBRC 0622 / NRRL Y-65)	SPC110	0.088	7274	karyogamy involved in conjugation with cellular fusion	structural constituent of cytoskeleton,
733	P61584	Rho-associated protein kinase 1 (Fragment)	ROCK1_PANTR	PANTR	117525/5.8	Pan troglodytes	ROCK1	0.123	128555	apoptotic process ,Rho protein signal transduction ,regulation of stress fiber assembly	metal ion binding
1243	Q9BSJ2	Gamma-tubulin complex component 2	GCP2_HUMAN	HUMAN	102535/6.4	Homo sapiens	TUBGCP2	0.102	1969	meiotic nuclear division, cytoplasmic microtubule organization,protein complex assembly	gamma-tubulin binding, structural constituent of cytoskeleton
1134	O34162	Oxygen-independent coproporphyrinogen-III oxidase	HEMN_CUPNH	CUPNH	54499/6.8	Cupriavidus necator (strain ATCC 17699 / H16 / DSM 428 / Stanier 337)	hemN	0.154	1799	porphyrin-containing compound biosynthetic process,protoporphyrinogen IX biosynthetic process	Metal ion binding, 4 iron, 4 sulfur cluster binding, coproporphyrinogen dehydrogenase activity
1306	P28075	Proteasome subunit beta type-5	PSB5_RAT	RAT	28586/6.5	Rattus norvegicus	Psmb5	0.361	36173	proteolysis involved in cellular protein catabolic process	threonine-type endopeptidase activity
1232	Q8FB69	Phosphoribosylamine-glycine ligase	PUR2_ECOL6	ECOL6	45947/4.9	Escherichia coli O6:H1 (strain CFT073 / ATCC 700928 / UPEC)	purD	0.179	46981	de novo' IMP biosynthetic process, purine nucleobase biosynthetic process	Metal ion binding, magnesium ion binding, phosphoribosylamine glycine ligase activity
923	B5Z6Y8	Aspartate--tRNA(Asp/Asn) ligase	SYDND_HELPG	HELPG	65338/7.6	Helicobacter pylori (strain G27)	aspS	0.128	5964	tRNA aminoacylation for protein translation	aspartate-tRNA(Asn) ligase activity, ATP binding, nucleic acid binding
1111	C1F1J0	Glycine--tRNA ligase beta subunit	SYGB_ACIC5	ACIC5	77535/5.7	Acidobacterium capsulatum (strain ATCC 51196 / DSM 11244JCM 7670 / NBRC 15755 /NCIMB 13165 / 161)	glyS	0.17	1.46 x 106	glycyl-tRNA aminoacylation	ATP binding, Glycine--tRNA ligase activity
1054	Q2KUC0	Hemin import ATP-binding protein HmuV	HMUV_BORA1	BORA1	28024/7.7	Bordetella avium (strain 197N)	hmuV	0.352	2663		ATP binding, heme-transporting ATPase activity
882	Q5VTR2	E3 ubiquitin-protein ligase BRE1A	BRE1A_HUMAN	HUMAN	113663/5.7	Homo sapiens	RNF20	0.231	8.49 x 109	Positive regulation of transcription, DNA templated negative regulation of cell migration	Ligase activity, zinc ion binding, transcription coactivator activity
1329	Q9JI57	General transcription factor II-I repeat domain-containing protein 1	GT2D1_MOUSE	MOUSE	123484/6.7	Mus masculus	Gtf2ird1	0.296	9.43 x 1011	Transcription , DNA templated	DNA binding, RNA polymerase II transcription factor activity, sequence-specific DNA binding
604	P45069	Cell division protein FtsZ	FTSZ_HAEIN	HAEIN	45022/4.8	Haemophilus influenzae (strain ATCC 51907 /DSM 11121 / KW20 / Rd)	ftsZ	0.152	24393	protein polymerization,FtsZ-dependent cytokinesis	GTPase activity, GTP binding
1227	B1XV89	Translation initiationfactor IF-2	IF2_POLNS	POLNS	97963/6.3	Polynucleobacter necessarius subsp. necessarius (strain STIR1)	infB	0.097	1725		Ribosome binding, Rrna binding
1360	Q03410	Synaptonemal complex protein 1	SYCP1_RAT	RAT	116512/5.6	Rattus norvegicus	Sycp1	0.226	1.35 x 108	Cell division,reciprocal meiotic recombination synaptonemal complex assembly	DNA binding
809	P19838	Nuclear factor NF-kappa-B p105 subunit	NFKB1_HUMAN	HUMAN	105357/5.2	Homo sapiens	NFKB1	0.09	16776	I-kappaB kinase/NF-kappaB signaling, Apoptotic process	transcription regulatory region DNA binding, chromatin binding
901	P62134	DNA double-strand break repair Rad50 ATPase	RAD50_METMP	METMP	116893/5.5	Methanococcus maripaludis (strain S2 / LL)	rad50	0.25	1.66 x 1012	Double strand break repair	ATPase activity, ATP binding, zinc ion binding
653	Q94128	Warthog protein 1	WRT1_CAEEL	CAEEL	52513/4.7	Caenorhabditis elegans	wrt-1	0.132	2020	Cell -cell signaling, intein-mediated protein splicing,protein autoprocessing	Peptidase activity
1408	Q8R507	Fukutin	FKTN_MOUSE	MOUSE	53579/8.7	Mus musculus	Fktn	0.156	1073	negative regulation of cell proliferation, negative regulation of JNK cascade	transferase activity
1048	P21804	Fibroblast growth factor receptor 1	FGFR1_CHICK	CHICK	91577/6.0	Gallus gallus	FGFR1	0.202	1581	positive regulation of MAP kinase activity,positive regulation of transcription, positive regulation of phospholipase C activity	ATP binding, heparin binding, fibroblast growth factor binding
1449	A1U1H0	Translation initiation factor IF-1	IF1_MARHV	MARHV	8163/9.7	Marinobacter hydrocarbonoclasticus (strain ATCC 700491 /DSM 11845 / VT8)	infA	0.778	4007		GTPase activity, GTP binding, Translation initiation factor activity
692	Q5T655	Heat shock protein 78, mitochondrial	CFA58_HUMAN	HUMAN	91337/8.2	Homo sapiens	CFAP58	0.243	8.04 x 107	Cellular response to heat,protein refolding	ATPase activity, ATP binding, misfolded protein binding
1428	A3NTA2	Polyribonucleotide nucleotidyltransferase	PNP_BURP0	BURPO	76991/5.4	Burkholderia pseudomallei (strain 1106a)	pnp	0.119	21143	mRNA catabolic process, RNA processing	Magnisium ion binding, 3'-5'-exoribonuclease activity, RNA binding
226	Q96T51	RUN and FYVE domain--containing protein 1	RUFY1_HUMAN	HUMAN	79819/5.5	Homo sapiens	RUFY1	0.154	22864	Endocytosis, regulation of Endocytosis,	Lipid binding, zinc ion binding, protein transpoter activity,
1444	P32898	Mitochondrial presequence protease	CYM1_YEAST	YEAST	112181/6.0	Saccharomyces cerevisiae (strain ATCC 204508 / S288c)	CYM1	0.182	383182	Protein processing,proteolysis,54	metalloendopeptidase activity, zinc ion binding
456	Q21441	Kinesin-like protein vab-8	KI26L_CAEEL	CAEEL	118212/9.0	Caenorhabditis elegans	vab-8	0.208	2.96 x 109	regulation of cell migration,microtubule-based movement	ATP binding, ATP-dependent microtubule motor activity, plus-end-directed
814	Q62826	Heterogeneous nuclear ribonucleoprotein M	HNRPM_RAT	RAT	73783/8.9	Rattus norvegicus	Hnrnpm	0.377	6.02 x 109	positive regulation of protein ,localization to nucleus,mRNA splicing	RNA binding, calcium-dependent protein binding, protein antigen binding, nucleotide binding
1119	Q88WL6	DNA-directed RNA polymerase subunit omega	RPOZ_LACPL	LACPL	7743/4.6	Lactobacillus plantarum (strain ATCC BAA-793(NCIMB 8826 / WCFS1)	rpoZ	0.886	71077	Transcription, DNA templated	DNA binding, DNA directed RNA polymerase activity
